# Supplementary material for: High-altitude hypoxia exposure inhibits erythrophagocytosis by inducing macrophage ferroptosis in the spleen
Source: eLife. 2024 Apr 17;12:RP87496. doi: 10.7554/eLife.87496 (PMC11023697; doi:10.7554/eLife.87496)
Supplement: Figure 8—source data 1. [file elife-87496-fig8-data1.zip]

Archive with 8 entries (7 files):
- Figure 8-Source Data 1/FTL.pzfx
- Figure 8-Source Data 1/Figure 8A-Source Data 1.pdf
- Figure 8-Source Data 1/Fpn.pzfx
- Figure 8-Source Data 1/FtH.pzfx
- Figure 8-Source Data 1/HO-1.pzfx
- Figure 8-Source Data 1/NCOA4.pzfx
- Figure 8-Source Data 1/TfR.pzfx
- Figure 8-Source Data 1/
