# Supplementary material for: High-altitude hypoxia exposure inhibits erythrophagocytosis by inducing macrophage ferroptosis in the spleen
Source: eLife. 2024 Apr 17;12:RP87496. doi: 10.7554/eLife.87496 (PMC11023697; doi:10.7554/eLife.87496)
Supplement: Figure 8—source data 2. [file elife-87496-fig8-data2.zip]

Archive with 5 entries (4 files):
- Figure 8-Source Data 2/ACSL4.pzfx
- Figure 8-Source Data 2/Figure 8D-Source Data 2.pdf
- Figure 8-Source Data 2/GPX4.pzfx
- Figure 8-Source Data 2/xCT.pzfx
- Figure 8-Source Data 2/
