# Supplementary material for: High-altitude hypoxia exposure inhibits erythrophagocytosis by inducing macrophage ferroptosis in the spleen
Source: eLife. 2024 Apr 17;12:RP87496. doi: 10.7554/eLife.87496 (PMC11023697; doi:10.7554/eLife.87496)
Supplement: Figure 8—figure supplement 1—source data 1. [file elife-87496-fig8-figsupp1-data1.zip]

Archive with 8 entries (7 files):
- Figure 8-Figure supplement 1-Source data 1/FPN.pzfx
- Figure 8-Figure supplement 1-Source data 1/FTH.pzfx
- Figure 8-Figure supplement 1-Source data 1/FTL.pzfx
- Figure 8-Figure supplement 1-Source data 1/Figure 8-Figure supplement 1A-Source data 1.pdf
- Figure 8-Figure supplement 1-Source data 1/HO-1.pzfx
- Figure 8-Figure supplement 1-Source data 1/NCOA4.pzfx
- Figure 8-Figure supplement 1-Source data 1/TFR.pzfx
- Figure 8-Figure supplement 1-Source data 1/
