# Supplementary material for: High-altitude hypoxia exposure inhibits erythrophagocytosis by inducing macrophage ferroptosis in the spleen
Source: eLife. 2024 Apr 17;12:RP87496. doi: 10.7554/eLife.87496 (PMC11023697; doi:10.7554/eLife.87496)
Supplement: Figure 9—source data 1. [file elife-87496-fig9-data1.zip]

Archive with 2 entries (1 files):
- Figure 9-Source Data 1/Figure 9F.pdf
- Figure 9-Source Data 1/
